# Supplementary material for: A CRISPR-based rapid DNA repositioning strategy and the early intranuclear life of HSV-1
Source: eLife. 2023 Sep 13;12:e85412. doi: 10.7554/eLife.85412 (PMC10522339; doi:10.7554/eLife.85412)
Supplement: Figure 1—source data 4. [file elife-85412-fig1-data4.zip]

Archive with 2 entries (2 files):
- Fig 1- source data 4 Fig 1 D/3D reconstruction.tif
- Fig 1- source data 4 Fig 1 D/CONFOCAL .tif
