# Supplementary material for: A CRISPR-based rapid DNA repositioning strategy and the early intranuclear life of HSV-1
Source: eLife. 2023 Sep 13;12:e85412. doi: 10.7554/eLife.85412 (PMC10522339; doi:10.7554/eLife.85412)
Supplement: Figure 1—source data 5. [file elife-85412-fig1-data5.zip]

Archive with 12 entries (12 files):
- Fig 1- source data 5 Fig 1 E/0S 3D.tif
- Fig 1- source data 5 Fig 1 E/0S.tif
- Fig 1- source data 5 Fig 1 E/10 s.tif
- Fig 1- source data 5 Fig 1 E/10s 3D.tif
- Fig 1- source data 5 Fig 1 E/180S .tif
- Fig 1- source data 5 Fig 1 E/180s 3D.tif
- Fig 1- source data 5 Fig 1 E/20 s.tif
- Fig 1- source data 5 Fig 1 E/20s 3D.tif
- Fig 1- source data 5 Fig 1 E/40s .tif
- Fig 1- source data 5 Fig 1 E/40s 3 D.tif
- Fig 1- source data 5 Fig 1 E/Ctr sgRNA 3D.tif
- Fig 1- source data 5 Fig 1 E/ctr sgRNA.tif
