# Supplementary material for: A CRISPR-based rapid DNA repositioning strategy and the early intranuclear life of HSV-1
Source: eLife. 2023 Sep 13;12:e85412. doi: 10.7554/eLife.85412 (PMC10522339; doi:10.7554/eLife.85412)
Supplement: Figure 1—source data 7. [file elife-85412-fig1-data7.zip]

Archive with 12 entries (12 files):
- Fig 1- source data 7 Fig 1 G/0h (1).tif
- Fig 1- source data 7 Fig 1 G/0h (2).tif
- Fig 1- source data 7 Fig 1 G/1 hr (1).tif
- Fig 1- source data 7 Fig 1 G/1 hr (2).tif
- Fig 1- source data 7 Fig 1 G/24 hr (1).tif
- Fig 1- source data 7 Fig 1 G/24 hr (2).tif
- Fig 1- source data 7 Fig 1 G/24 hr control (1).tif
- Fig 1- source data 7 Fig 1 G/24 hr control (2).tif
- Fig 1- source data 7 Fig 1 G/3 hr (1).tif
- Fig 1- source data 7 Fig 1 G/3 hr (2).tif
- Fig 1- source data 7 Fig 1 G/6 hr (1).tif
- Fig 1- source data 7 Fig 1 G/6 hr (2).tif
