# Supplementary material for: A CRISPR-based rapid DNA repositioning strategy and the early intranuclear life of HSV-1
Source: eLife. 2023 Sep 13;12:e85412. doi: 10.7554/eLife.85412 (PMC10522339; doi:10.7554/eLife.85412)
Supplement: Figure 1—figure supplement 1—source data 1. — This zip archive contains source data for western blot in panel B and C, original data collected for statistical analysis in panel G and I, and processed images (TIF files) in panel B, D, E, F, H, J, and K. Original fluorescence images and confocal images are deposited on DRYAD (https://doi.org/10.5061/dryad.vmcvdncxd). [file elife-85412-fig1-figsupp1-data1.zip]

Archive with 2 entries (2 files):
- Figure 1-figure supplement 1-sourse data 1 Figure 1-figure supplement 1 B IF/Control.jpg
- Figure 1-figure supplement 1-sourse data 1 Figure 1-figure supplement 1 B IF/Flag-dcas9.jpg
