# Supplementary material for: A CRISPR-based rapid DNA repositioning strategy and the early intranuclear life of HSV-1
Source: eLife. 2023 Sep 13;12:e85412. doi: 10.7554/eLife.85412 (PMC10522339; doi:10.7554/eLife.85412)
Supplement: Figure 1—figure supplement 1—source data 8. [file elife-85412-fig1-figsupp1-data8.zip]

Archive with 6 entries (4 files):
- Figure 1-figure supplement 1- source data 8 Figure 1-figure supplement 1 F/Sup Fig 1 F upper panel/
- Figure 1-figure supplement 1- source data 8 Figure 1-figure supplement 1 F/Sup Fig 1 F upper panel/3D reconstruction.tif
- Figure 1-figure supplement 1- source data 8 Figure 1-figure supplement 1 F/Sup Fig 1 F upper panel/confocal .tif
- Figure 1-figure supplement 1- source data 8 Figure 1-figure supplement 1 F/Sup Fig 1 lower panel/
- Figure 1-figure supplement 1- source data 8 Figure 1-figure supplement 1 F/Sup Fig 1 lower panel/0028_2022-04-25T16-44-43.693.tif
- Figure 1-figure supplement 1- source data 8 Figure 1-figure supplement 1 F/Sup Fig 1 lower panel/0028_2022-04-25T16-45-01.152.tif
