# Supplementary material for: A CRISPR-based rapid DNA repositioning strategy and the early intranuclear life of HSV-1
Source: eLife. 2023 Sep 13;12:e85412. doi: 10.7554/eLife.85412 (PMC10522339; doi:10.7554/eLife.85412)
Supplement: Figure 1—figure supplement 1—source data 10. [file elife-85412-fig1-figsupp1-data10.zip]

Archive with 10 entries (10 files):
- Figure 1-figure supplement 1-source data 10 Figure 1-figure supplement 1 H/plasmid 0s 3d.tif
- Figure 1-figure supplement 1-source data 10 Figure 1-figure supplement 1 H/plasmid 0s.tif
- Figure 1-figure supplement 1-source data 10 Figure 1-figure supplement 1 H/plasmid 10s 3D.tif
- Figure 1-figure supplement 1-source data 10 Figure 1-figure supplement 1 H/plasmid 10s.tif
- Figure 1-figure supplement 1-source data 10 Figure 1-figure supplement 1 H/plasmid 180s 3D.tif
- Figure 1-figure supplement 1-source data 10 Figure 1-figure supplement 1 H/plasmid 180s.tif
- Figure 1-figure supplement 1-source data 10 Figure 1-figure supplement 1 H/plasmid 20 3D.tif
- Figure 1-figure supplement 1-source data 10 Figure 1-figure supplement 1 H/plasmid 20s.tif
- Figure 1-figure supplement 1-source data 10 Figure 1-figure supplement 1 H/plasmid 40s 3D.tif
- Figure 1-figure supplement 1-source data 10 Figure 1-figure supplement 1 H/plasmid 40s.tif
