# Supplementary material for: A CRISPR-based rapid DNA repositioning strategy and the early intranuclear life of HSV-1
Source: eLife. 2023 Sep 13;12:e85412. doi: 10.7554/eLife.85412 (PMC10522339; doi:10.7554/eLife.85412)
Supplement: Figure 1—figure supplement 1—source data 12. [file elife-85412-fig1-figsupp1-data12.zip]

Archive with 2 entries (2 files):
- Figure 1-figure supplement 1- source data 12 Figure 1-figure supplement 1 K/Tel.tif
- Figure 1-figure supplement 1- source data 12 Figure 1-figure supplement 1 K/used image.tif
