# Supplementary material for: A CRISPR-based rapid DNA repositioning strategy and the early intranuclear life of HSV-1
Source: eLife. 2023 Sep 13;12:e85412. doi: 10.7554/eLife.85412 (PMC10522339; doi:10.7554/eLife.85412)
Supplement: Figure 2—source data 2. [file elife-85412-fig2-data2.zip]

Archive with 4 entries (4 files):
- Figure 2 -source data 2 Figure B/3D ctr sgRNA.tif
- Figure 2 -source data 2 Figure B/3D HSV-1 sgRNA.tif
- Figure 2 -source data 2 Figure B/ctr sgRNA.tif
- Figure 2 -source data 2 Figure B/HSV-1 sgRNA.tif
