# Supplementary material for: A CRISPR-based rapid DNA repositioning strategy and the early intranuclear life of HSV-1
Source: eLife. 2023 Sep 13;12:e85412. doi: 10.7554/eLife.85412 (PMC10522339; doi:10.7554/eLife.85412)
Supplement: Figure 2—figure supplement 1—source data 2. [file elife-85412-fig2-figsupp1-data2.zip]

Archive with 1 entries (1 files):
- Figure 2-figure supplement 1-source data  2 Figure 2-figure supplement 1 B/Sup Fig 2 B.tif
