# Supplementary material for: A CRISPR-based rapid DNA repositioning strategy and the early intranuclear life of HSV-1
Source: eLife. 2023 Sep 13;12:e85412. doi: 10.7554/eLife.85412 (PMC10522339; doi:10.7554/eLife.85412)
Supplement: Figure 2—figure supplement 1—source data 3. [file elife-85412-fig2-figsupp1-data3.zip]

Archive with 2 entries (2 files):
- Figure 2-figure supplement 1-source data  3 Figure 2-figure supplement 1 G/Sup Fig 2 G dcas9 2022-01-28.tif
- Figure 2-figure supplement 1-source data  3 Figure 2-figure supplement 1 G/Sup Fig 2 G dcas9-emerin 2022-01-28 .tif
