# Supplementary material for: A CRISPR-based rapid DNA repositioning strategy and the early intranuclear life of HSV-1
Source: eLife. 2023 Sep 13;12:e85412. doi: 10.7554/eLife.85412 (PMC10522339; doi:10.7554/eLife.85412)
Supplement: Figure 2—figure supplement 1—source data 6. [file elife-85412-fig2-figsupp1-data6.zip]

Archive with 35 entries (32 files):
- Figure 2-figure supplement 1-source data  6 Figure 2-figure supplement 1 J/All TIFF FILES/
- Figure 2-figure supplement 1-source data  6 Figure 2-figure supplement 1 J/All TIFF FILES/+Dox/
- Figure 2-figure supplement 1-source data  6 Figure 2-figure supplement 1 J/All TIFF FILES/+Dox/4hr-DOX-5 (1).jpg
- Figure 2-figure supplement 1-source data  6 Figure 2-figure supplement 1 J/All TIFF FILES/+Dox/4hr-DOX-5 (2).jpg
- Figure 2-figure supplement 1-source data  6 Figure 2-figure supplement 1 J/All TIFF FILES/+Dox/4hr-DOX-5 (3).jpg
- Figure 2-figure supplement 1-source data  6 Figure 2-figure supplement 1 J/All TIFF FILES/+Dox/4hr-DOX-5 (4).jpg
- Figure 2-figure supplement 1-source data  6 Figure 2-figure supplement 1 J/All TIFF FILES/+Dox/4hr-DOX-5 (5).jpg
- Figure 2-figure supplement 1-source data  6 Figure 2-figure supplement 1 J/All TIFF FILES/+Dox/6hr-DOX-6 (10).jpg
- Figure 2-figure supplement 1-source data  6 Figure 2-figure supplement 1 J/All TIFF FILES/+Dox/6hr-DOX-6 (11).jpg
- Figure 2-figure supplement 1-source data  6 Figure 2-figure supplement 1 J/All TIFF FILES/+Dox/6hr-DOX-6 (6).jpg
- Figure 2-figure supplement 1-source data  6 Figure 2-figure supplement 1 J/All TIFF FILES/+Dox/6hr-DOX-6 (7).jpg
- Figure 2-figure supplement 1-source data  6 Figure 2-figure supplement 1 J/All TIFF FILES/+Dox/6hr-DOX-6 (8).jpg
- Figure 2-figure supplement 1-source data  6 Figure 2-figure supplement 1 J/All TIFF FILES/+Dox/6hr-DOX-6 (9).jpg
- Figure 2-figure supplement 1-source data  6 Figure 2-figure supplement 1 J/All TIFF FILES/+Dox/8hr-DOX1 (1).jpg
- Figure 2-figure supplement 1-source data  6 Figure 2-figure supplement 1 J/All TIFF FILES/+Dox/8hr-DOX1 (2).jpg
- Figure 2-figure supplement 1-source data  6 Figure 2-figure supplement 1 J/All TIFF FILES/+Dox/8hr-DOX1 (3).jpg
- Figure 2-figure supplement 1-source data  6 Figure 2-figure supplement 1 J/All TIFF FILES/+Dox/8hr-DOX1 (4).jpg
- Figure 2-figure supplement 1-source data  6 Figure 2-figure supplement 1 J/All TIFF FILES/+Dox/8hr-DOX1 (5).jpg
- Figure 2-figure supplement 1-source data  6 Figure 2-figure supplement 1 J/All TIFF FILES/+Dox/8hr-DOX1 (6).jpg
- Figure 2-figure supplement 1-source data  6 Figure 2-figure supplement 1 J/All TIFF FILES/+Dox/8hr-DOX1 (7).jpg
- Figure 2-figure supplement 1-source data  6 Figure 2-figure supplement 1 J/All TIFF FILES/+Dox/8hr-DOX1 (8).jpg
- Figure 2-figure supplement 1-source data  6 Figure 2-figure supplement 1 J/All TIFF FILES/+Dox/8hr-DOX1 (9).jpg
- Figure 2-figure supplement 1-source data  6 Figure 2-figure supplement 1 J/All TIFF FILES/-Dox/
- Figure 2-figure supplement 1-source data  6 Figure 2-figure supplement 1 J/All TIFF FILES/-Dox/4hr-1.jpg
- Figure 2-figure supplement 1-source data  6 Figure 2-figure supplement 1 J/All TIFF FILES/-Dox/4hr-2.jpg
- Figure 2-figure supplement 1-source data  6 Figure 2-figure supplement 1 J/All TIFF FILES/-Dox/4hr-3.jpg
- Figure 2-figure supplement 1-source data  6 Figure 2-figure supplement 1 J/All TIFF FILES/-Dox/4hr-4.jpg
- Figure 2-figure supplement 1-source data  6 Figure 2-figure supplement 1 J/All TIFF FILES/-Dox/6hr-1.jpg
- Figure 2-figure supplement 1-source data  6 Figure 2-figure supplement 1 J/All TIFF FILES/-Dox/6hr-2.jpg
- Figure 2-figure supplement 1-source data  6 Figure 2-figure supplement 1 J/All TIFF FILES/-Dox/6hr-3.jpg
- Figure 2-figure supplement 1-source data  6 Figure 2-figure supplement 1 J/All TIFF FILES/-Dox/6hr-4.jpg
- Figure 2-figure supplement 1-source data  6 Figure 2-figure supplement 1 J/All TIFF FILES/-Dox/8hr-1.jpg
- Figure 2-figure supplement 1-source data  6 Figure 2-figure supplement 1 J/All TIFF FILES/-Dox/8hr-2.jpg
- Figure 2-figure supplement 1-source data  6 Figure 2-figure supplement 1 J/All TIFF FILES/-Dox/8hr-3_.jpg
- Figure 2-figure supplement 1-source data  6 Figure 2-figure supplement 1 J/All TIFF FILES/-Dox/8hr-4.jpg
