# Supplementary material for: A CRISPR-based rapid DNA repositioning strategy and the early intranuclear life of HSV-1
Source: eLife. 2023 Sep 13;12:e85412. doi: 10.7554/eLife.85412 (PMC10522339; doi:10.7554/eLife.85412)
Supplement: Figure 3—source data 1. — This zip archive contains source data for original data collected for statistical analysis in panel D, virus titers in panels E and F, and processed images (TIF files) in panels A, C, and G. Original fluorescence images and confocal images in panels A, C, and G are deposited on DRYAD (https://doi.org/10.5061/dryad.vmcvdncxd). [file elife-85412-fig3-data1.zip]

Archive with 4 entries (4 files):
- Figure 3 - source data 1 Figure 3 A/FLAG+NUP Mock .tif
- Figure 3 - source data 1 Figure 3 A/FLAG+NUP Mock 3D.tif
- Figure 3 - source data 1 Figure 3 A/FLAG+NUP-MOi =5 3 hpi.tif
- Figure 3 - source data 1 Figure 3 A/FLAG+NUP-MOi =5 3hpi 3D.tif
