# Supplementary material for: A CRISPR-based rapid DNA repositioning strategy and the early intranuclear life of HSV-1
Source: eLife. 2023 Sep 13;12:e85412. doi: 10.7554/eLife.85412 (PMC10522339; doi:10.7554/eLife.85412)
Supplement: Figure 3—source data 2. [file elife-85412-fig3-data2.zip]

Archive with 12 entries (12 files):
- Figure 3 - source data 2 Figure 3 C/figre 3c-2-ctr sgRNA.tif
- Figure 3 - source data 2 Figure 3 C/figre 3c-2-ctr sgRNA-3D.tif
- Figure 3 - source data 2 Figure 3 C/figure 3c-0.5-ctr sgRNA.tif
- Figure 3 - source data 2 Figure 3 C/figure 3c-0.5-ctr sgRNA-3D.tif
- Figure 3 - source data 2 Figure 3 C/figure 3c-0.5-HSV-1-sgRNA.tif
- Figure 3 - source data 2 Figure 3 C/figure 3c-0.5-HSV-1-sgRNA-3D.tif
- Figure 3 - source data 2 Figure 3 C/figure 3c-1-ctr sgRNA.tif
- Figure 3 - source data 2 Figure 3 C/figure 3c-1-ctr sgRNA-3D.tif
- Figure 3 - source data 2 Figure 3 C/figure 3c-1-HSV-1 sgRNA.tif
- Figure 3 - source data 2 Figure 3 C/figure 3c-1-HSV-1 sgRNA-3D.tif
- Figure 3 - source data 2 Figure 3 C/figure 3c-2-HSV-1 sgRNA.tif
- Figure 3 - source data 2 Figure 3 C/figure 3c-2-HSV-1 sgRNA-3D.tif
