# Supplementary material for: A CRISPR-based rapid DNA repositioning strategy and the early intranuclear life of HSV-1
Source: eLife. 2023 Sep 13;12:e85412. doi: 10.7554/eLife.85412 (PMC10522339; doi:10.7554/eLife.85412)
Supplement: Figure 3—source data 4. [file elife-85412-fig3-data4.zip]

Archive with 10 entries (10 files):
- Figure 3 - source data 4 Figure 3 G/ctr sgRNA-1.jpg
- Figure 3 - source data 4 Figure 3 G/ctr- sgRNA-2.jpg
- Figure 3 - source data 4 Figure 3 G/ctr sgRNA-3.jpg
- Figure 3 - source data 4 Figure 3 G/ctr sgRNA-4.jpg
- Figure 3 - source data 4 Figure 3 G/ctr sgRNA-5.jpg
- Figure 3 - source data 4 Figure 3 G/HSV-1 sgRAN-2_c1-2.jpg
- Figure 3 - source data 4 Figure 3 G/HSV-1 sgRNA-1.jpg
- Figure 3 - source data 4 Figure 3 G/HSV-1 sgRNA-3_c1-2.jpg
- Figure 3 - source data 4 Figure 3 G/HSV-1 sgRNA-4.jpg
- Figure 3 - source data 4 Figure 3 G/HSV-1 sgRNA-5.jpg
