# Supplementary material for: A CRISPR-based rapid DNA repositioning strategy and the early intranuclear life of HSV-1
Source: eLife. 2023 Sep 13;12:e85412. doi: 10.7554/eLife.85412 (PMC10522339; doi:10.7554/eLife.85412)
Supplement: Figure 3—figure supplement 1—source data 1. — This zip archive contains source data for original virus titers in panel D, and processed images (TIF files) in panels A, B, and C. Original confocal images are deposited on DRYAD (https://doi.org/10.5061/dryad.vmcvdncxd). [file elife-85412-fig3-figsupp1-data1.zip]

Archive with 8 entries (8 files):
- Figure 3-figure supplement 1-source data  1 Figure 3-figure supplement 1 A/ICP8+EMERIN-0H-MOi =5.tif
- Figure 3-figure supplement 1-source data  1 Figure 3-figure supplement 1 A/ICP8+EMERIN-0H-MOi =5-3D.tif
- Figure 3-figure supplement 1-source data  1 Figure 3-figure supplement 1 A/ICP8+EMERIN-1H-MOI=5 -3D.tif
- Figure 3-figure supplement 1-source data  1 Figure 3-figure supplement 1 A/ICP8+EMERIN-1H-MOI=5.tif
- Figure 3-figure supplement 1-source data  1 Figure 3-figure supplement 1 A/ICP8+EMERIN-3H-MOI=5.tif
- Figure 3-figure supplement 1-source data  1 Figure 3-figure supplement 1 A/ICP8+EMERIN-3H-MOI=5-3D.tif
- Figure 3-figure supplement 1-source data  1 Figure 3-figure supplement 1 A/ICP8+EMERIN-5H-MOI=5.tif
- Figure 3-figure supplement 1-source data  1 Figure 3-figure supplement 1 A/ICP8+EMERIN-5H-MOI=5-3D.tif
