# Supplementary material for: A CRISPR-based rapid DNA repositioning strategy and the early intranuclear life of HSV-1
Source: eLife. 2023 Sep 13;12:e85412. doi: 10.7554/eLife.85412 (PMC10522339; doi:10.7554/eLife.85412)
Supplement: Figure 3—figure supplement 1—source data 2. [file elife-85412-fig3-figsupp1-data2.zip]

Archive with 5 entries (5 files):
- Figure 3-figure supplement 1-source data  2 Figure 3-figure supplement 1 B/sup fig3-b-0hpi-Snap-793_c1-3.jpg
- Figure 3-figure supplement 1-source data  2 Figure 3-figure supplement 1 B/sup fig3-b-1hpi-Snap-790_c1-3.jpg
- Figure 3-figure supplement 1-source data  2 Figure 3-figure supplement 1 B/sup fig3-b-2hpi-Snap-789_c1-3.jpg
- Figure 3-figure supplement 1-source data  2 Figure 3-figure supplement 1 B/sup fig3-b-3hpi-Snap-785_c1-3.jpg
- Figure 3-figure supplement 1-source data  2 Figure 3-figure supplement 1 B/sup fig3-b-6hpi-Snap-780_c1-3.jpg
