# Supplementary material for: A CRISPR-based rapid DNA repositioning strategy and the early intranuclear life of HSV-1
Source: eLife. 2023 Sep 13;12:e85412. doi: 10.7554/eLife.85412 (PMC10522339; doi:10.7554/eLife.85412)
Supplement: Figure 3—figure supplement 1—source data 3. [file elife-85412-fig3-figsupp1-data3.zip]

Archive with 6 entries (6 files):
- Figure 3-figure supplement 1-source data  3 Figure 3-figure supplement 1 C/FLAG+NUP-MOi =5 16H -3D.tif
- Figure 3-figure supplement 1-source data  3 Figure 3-figure supplement 1 C/FLAG+NUP-MOi =5 16H.tif
- Figure 3-figure supplement 1-source data  3 Figure 3-figure supplement 1 C/FLAG+NUP-MOi =5 1H.tif
- Figure 3-figure supplement 1-source data  3 Figure 3-figure supplement 1 C/FLAG+NUP-MOi =5 1H-3D.tif
- Figure 3-figure supplement 1-source data  3 Figure 3-figure supplement 1 C/FLAG+NUP-MOi =5 5H -3D.tif
- Figure 3-figure supplement 1-source data  3 Figure 3-figure supplement 1 C/FLAG+NUP-MOi =5 5H.tif
