# Supplementary material for: A CRISPR-based rapid DNA repositioning strategy and the early intranuclear life of HSV-1
Source: eLife. 2023 Sep 13;12:e85412. doi: 10.7554/eLife.85412 (PMC10522339; doi:10.7554/eLife.85412)
Supplement: Figure 4—source data 6. [file elife-85412-fig4-data6.zip]

Archive with 2 entries (2 files):
- Figure 4 -source data 6 Fig 4 E/Fig 4 E control sgRNA_c1-3.jpg
- Figure 4 -source data 6 Fig 4 E/Fig 4 E HSV-1 sgRNA.jpg
